# Supplementary material for: Molecular Regulation of Cardiomyocyte Cell Cycle and Regeneration
Source: Biology (Basel). 2026 Apr 2;15(7):568. doi: 10.3390/biology15070568 (PMC13072238; doi:10.3390/biology15070568)
Supplement: Supplementary file 1 [file biology-15-00568-s001.zip]

Archive with 1 entries (1 files):
- biology-4202671-supplementary.pdf
